# Supplementary material for: Romiplostim for Prevention of Severe Chemotherapy-Induced Thrombocytopenia in Lymphoma Patients—Phase I Study
Source: Cancers (Basel). 2026 Jan 6;18(2):188. doi: 10.3390/cancers18020188 (PMC12839400; doi:10.3390/cancers18020188)
Supplement: Supplementary file 1 [file cancers-18-00188-s001.zip]

Archive with 1 entries (1 files):
- cancers-4041875-supplementary.pdf
